# Supplementary material for: Assessment of brain beta-amyloid deposition in transgenic mouse models of Alzheimer’s disease with PET imaging agents 18F-flutemetamol and 18F-florbetaben
Source: BMC Neurosci. 2018 Jul 27;19:45. doi: 10.1186/s12868-018-0447-7 (PMC6063010; doi:10.1186/s12868-018-0447-7)
Supplement: Supplementary file 1 — Additional file 1. SUVR values of 18F-florbetaben and 18F-florbetaben images in both AD transgenic and control group. (1) Basic characteristics of AD transgenic and control mouse model (2) SUVR values of 18F-florbetaben image in AD transgenic group, (3) SUVR values of 18F-florbetaben image in control group, (4) SUVR values of 18F-flutemetamol image in AD transgenic group, (5) SUVR values of 18F-flutemetamol image in control group. [file 12868_2018_447_MOESM1_ESM.xlsx]

## Sheet: Basic characteristics
ID	AD transgenic			Control
	Age (weeks)	Sex	Weight (g)	Age (weeks)	Sex	Weight (g)
1	18	Male	23.41	18	Male	27.2
2	18	Male	26.34	18	Male	27.68
3	18	Male	25.12	18	Male	31.32
4	18	Male	24.16	18	Male	26.27
5	18	Male	24.12	18	Male	36.26
6	18	Male	25.68	18	Male	27.74
7	18	Male	25.11	18	Male	27.99
Mean±SD	18	Male	24.84±4.8	18	Male	29.20±3.4

## Sheet: AD florbetaben SUVR
Group	ID	Cor	Rhip	Lhip	Thala	Rstr	Lstr
AD	1	0.879	0.912	0.941	1.017	0.917	0.979
	2	0.958	0.843	0.808	0.932	0.883	0.878
	3	0.929	0.988	1.004	1.083	1.015	1.014
	4	0.838	0.955	1.009	1.084	0.978	1
	5	0.966	0.996	0.966	1.03	0.87	0.856
	6	0.919	1.121	1.133	1.258	1.161	1.187
	7	0.994	1.074	1.133	1.216	1.071	1.144
Average		0.926	0.984	0.999	1.089	0.985	1.008
SD		0.054	0.094	0.113	0.114	0.106	0.123

## Sheet: Control florbetaben SUVR
Group	ID	Cor	Rhip	Lhip	Thala	Rstr	Lstr
Control	1	0.663	0.901	0.966	1.023	0.948	0.956
	2	0.852	0.964	0.957	1.025	0.932	0.962
	3	0.872	0.944	1.006	1.098	1.016	1.035
	4	0.854	1.78	1.775	1.997	1.762	1.752
	5	0.876	0.894	1.003	1.054	0.96	0.988
	6	0.822	1	0.989	1.085	1	1.012
	7	0.862	0.918	0.972	1.084	0.966	1.007
Average		0.829	1.057	1.095	1.195	1.084	1.102
SD		0.07	0.297	0.278	0.329	0.278	0.267

## Sheet: AD flutemetamol SUVR
Group	ID	Cor	Rhip	Lhip	Thala	Rstr	Lstr
AD	1	0.872	0.997	1.037	1.116	1.038	1.094
	2	0.849	0.913	0.882	1.086	0.978	0.974
	3	0.922	0.991	1.064	1.147	1.035	1.144
	4	0.782	0.922	0.939	1.016	0.897	0.889
	5	0.814	0.989	0.95	1.129	0.995	0.899
	6	0.946	0.989	1.003	1.134	1.035	1.123
	7	0.792	0.88	0.933	0.933	0.791	0.837
Average		0.854	0.954	0.973	1.08	0.967	0.994
SD		0.063	0.048	0.064	0.078	0.092	0.125

## Sheet: Control flutemetamol SUVR
Group	ID	Cor	Rhip	Lhip	Thala	Rstr	Lstr
Control	1	0.589	0.623	0.633	0.72	0.65	0.638
	2	0.674	0.718	0.784	0.839	0.738	0.779
	3	0.765	0.839	0.862	0.94	0.814	0.829
	4	0.684	0.743	0.773	0.837	0.764	0.762
	5	0.706	0.904	0.912	1.015	0.923	0.95
	6	0.685	0.822	0.848	0.873	0.752	0.771
	7	0.703	0.736	0.864	0.928	0.818	0.85
Average		0.687	0.769	0.811	0.879	0.78	0.797
SD		0.053	0.093	0.092	0.094	0.084	0.095
